# Supplementary material for: Diversity and evolution of cerebellar folding in mammals
Source: eLife. 2023 Sep 22;12:e85907. doi: 10.7554/eLife.85907 (PMC10617990; doi:10.7554/eLife.85907)
Supplement: Supplementary file 1. — ExcludedW&P: excluded from width and period analyses. ExcludedTh: excluded from analyses of molecular layer thickness. [file elife-85907-supp1.xlsx]

## Sheet: species table
Binomial name	English name	Provenance
Afroinsectiphilia
Tenrec ecaudatus	Tailless tenrec	Brainmuseum
Elephantulus myurus	Elephant shrew	Brainmuseum
Euarchonta
Alouatta palliata	Mantled howler	Brainmuseum
Aotus trivirgatus	Night monkey	Brainmuseum
Cynocephalus volans	Philippine flying lemur	Brainmuseum
Eulemur mongoz	Mongoose lemur	Brainmuseum
Homo sapiens	Human	BigBrain Project
Macaca mulatta	Rhesus macaque	Brainmaps
Macaca nemestrina	Pig-tailed macaque	Brainmuseum
Mandrillus sphinx	Mandrill	Brainmuseum
Pan troglodytes	Chimpanzee	Brainmuseum
Perodicticus potto	Potto	Brainmuseum
Saimiri sciureus	Squirrel monkey	Brainmuseum
Semnopithecus entellus	Northern plains grey langur	Brainmuseum
Tupaia glis	Common treeshrew	Brainmuseum
Eulipotyphla
Choloepus didactylus	Two-toed sloth	Brainmuseum
Dasypus novemcinctus	Nine-banded armadillo	Brainmuseum
Myrmecophaga tridactyla	Giant anteater	Brainmuseum
Tamandua tetradactyla	Collared anteater	Brainmuseum
Glires
Aplodontia rufa	Mountain beaver	Brainmuseum
Castor canadensis	American beaver	Brainmuseum
Cavia porcellus	Guinea pig	Brainmuseum
Chinchilla lanigera	Long-tailed chinchilla	Brainmuseum
Erethizon dorsatum	North American porcupine	Brainmuseum
Oryctolagus cuniculus	European rabbit	Brainmuseum
Thomomys talpoides	Northern pocket gopher	Brainmuseum
Marsupials
Macropus fuliginosus	Grey kangaroo	Brainmuseum
Paenungulata
Procavia capensis	Rock hyrax	Brainmuseum
Trichechus manatus latirostris	Florida manatee	Brainmuseum
Pilosa
Erinaceus europaeus	West European hedgehog	Brainmuseum
Scalopus aquaticus	Eastern mole	Brainmuseum
Sorex araneus	Common shrew	Brainmuseum
Scrotifera
Bos taurus indicus	Zebu	Brainmuseum
Capra hircus domestica	Goat	Brainmuseum
Lama glama	Llama	Brainmuseum
Odocoileus virginianus	White-tailed deer	Brainmuseum
Ovis aries domestica	Sheep	Brainmuseum
Pecari tajacu	Collared peccary	Brainmuseum
Sus scrofa domesticus	Pig	Brainmuseum
Ailurus fulgens	Red panda	Brainmuseum
Bassariscus astutus	Ringtail	Brainmuseum
Canis familiaris	Dog	Brainmuseum
Crocuta crocuta	Spotted hyena	Brainmuseum
Cynictis penicillata	Yellow mongoose	Brainmuseum
Felis catus	Cat	Brainmuseum
Galictis vittata	Greater grison	Brainmuseum
Mustela erminea	Weasel	Brainmuseum
Nasua narica	White-nosed coati	Brainmuseum
Neovison vison	American mink	Brainmuseum
Panthera leo	Lion	Brainmuseum
Taxidea taxus	American badger	Brainmuseum
Ursus maritimus	Polar bear	Brainmuseum
Pteropus giganteus	Indian flying fox	Brainmuseum
Equus burchellii	Burchell's zebra	Brainmuseum
Phoca vitulina	Harbor seal	Brainmuseum
Zalophus californianus	California sea lion	Brainmuseum
